# Supplementary material for: The Traumatic Inoculation Process Affects TSPO Radioligand Uptake in Experimental Orthotopic Glioblastoma
Source: Biomedicines. 2024 Jan 15;12(1):188. doi: 10.3390/biomedicines12010188 (PMC10813339; doi:10.3390/biomedicines12010188)
Supplement: Supplementary file 1 [file biomedicines-12-00188-s001.zip]

Archive with 1 entries (1 files):
- biomedicines-2796530-supplementary.pdf
